# Supplementary material for: Epigenetic Alteration of the Cancer-Related Gene TGFBI in B Cells Infected with Epstein–Barr Virus and Exposed to Aflatoxin B1: Potential Role in Burkitt Lymphoma Development
Source: Cancers (Basel). 2022 Mar 2;14(5):1284. doi: 10.3390/cancers14051284 (PMC8909323; doi:10.3390/cancers14051284)
Supplement: Supplementary file 1 [file cancers-14-01284-s001.zip]

Archive with 1 entries (1 files):
- cancers-1605225-supplementary.pdf
